# Supplementary material for: Optimizing Anesthetic Practices for Mud Crab: A Comparative Study of Clove Oil, MS-222, Ethanol, and Magnesium Chloride
Source: Antioxidants (Basel). 2023 Dec 16;12(12):2124. doi: 10.3390/antiox12122124 (PMC10740467; doi:10.3390/antiox12122124)
Supplement: Supplementary file 1 [file antioxidants-12-02124-s001.zip]

Archive with 1 entries (1 files):
- antioxidants-2762999-supplementary.pdf
